# Supplementary material for: Late Pleistocene Altitudinal Segregation and Demography Define Future Climate Change Distribution of the Peromyscus mexicanus Species Group: Conservation Implications
Source: Animals (Basel). 2023 May 25;13(11):1753. doi: 10.3390/ani13111753 (PMC10251973; doi:10.3390/ani13111753)
Supplement: Supplementary file 1 [file animals-13-01753-s001.zip]

Archive with 1 entries (1 files):
- animals-2339328-supplementary.pdf
